# Supplementary material for: Unveiling microRNA-like small RNAs implicated in the initial infection of Fusarium oxysporum f. sp. cubense through small RNA sequencing
Source: Mycology. 2024 May 5;16(1):293–308. doi: 10.1080/21501203.2024.2345917 (PMC11899247; doi:10.1080/21501203.2024.2345917)
Supplement: Supplemental Material [file TMYC_A_2345917_SM3210.xlsx]

## Sheet: Table_S1
Table S1. Primers used in this study.
Primers	Sequence ( 5’ → 3’ )	Description
milR106-JC1	CTATCATCTTCCCACACCTTCC	For detection of milR106 deleted mutants.
milR106-P1	GAGACAACGAAGTGCCAGAAC	Forward and reverse primers for amplification of 5’ flanking region of precursor of milR106 with tail for Hygromycin resistance gene cassette fusion
milR106-P2	gtcgtgactgggaaaaccctgCCTCCTTTGCCTCCTTTACTG
milR106-P3	ggtcatagctgtttcctgtgtgaGATCCTGTCAACCTCACCTCC	Forward and reverse primers for amplification of 3’ flanking region of precursor of milR106 with tail for Hygromycin resistance gene cassette fusion
milR106-P4	CGAAGGCAATAAGGCATCAACC
HYG-F	GCAAGACCTGCCTGAAACCG	For detection of Hygromycin resistance gene
HYG-R	GGTCAAGACCAATGCGGAGC
milR106-G418F	CAGTAAAGGAGGCAAAGGAGGGCTTACAATTTCCATTCGCC	For amplification of Geneticin resistance gene cassette
milR106-G418R	GGAGGTGAGGTTGACAGGATTCAGAAGAACTCGTCAAGAAG
G418F	GACAATCGGCTGCTCTGATG	For detection of Geneticin resistance gene
G418R	GTAAAGCACGAGGAAGCGGT
RT primer	GCTGTCAACGATACGCTACGTAACGGCATGACAGTGTTTTTTTTTTTTTTTTTTTTTTTTVN	For Small RNA reverse transcription
Universal P2	CTACGTAACGGCATGACAGTG	Universal reverse primer for qRT-PCR of milRNAs
U4-Foc	GGGAATTTTTGGAACTCTTT	For amplification of reference snRNA U4
milR-87	GATGAATCAAGCGTGGTATG	For qRT-PCR of milRNA of milR87
milR-80	GAAAACTTAGATTATGACTC	For qRT-PCR of milRNA of milR80
milR-106	TTCTCAGCACAGCACATGGC	For qRT-PCR of milRNA of milR106
milR-133	TCAGCACAGAGAACTTAGCACT	For qRT-PCR of milRNA of milR133
milR-138	ACTTGCACACTCGTTCGAGCT	For qRT-PCR of milRNA of milR138
milR-148	TCTTGCTGTCGGGTAGACCG	For qRT-PCR of milRNA of milR148
Probe-milR106	ACGCCATGTGCTGTGCTGAGAA	For Northern blot of milR106

## Sheet: Table_S2
Table S2. Genome mapping results of sRNA sequencing data.
Sample	Raw reads	Trimmed reads	Map to Foc II5 genome
		（16-40 nt）	reads (%)
XJZ2-culture-1	12989593	11749815	2974633 (25.32%)
XJZ2-culture-2	12742015	12077042	3431974 (28.42%)
XJZ2-culture-3	11442368	10351543	2814488 (27.19%)
XJZ2-36hpi -1	42741285	35576584	2442028 (6.68%)
XJZ2-36hpi -2	39872401	29576835	2013199 (6.81%)
XJZ2-36hpi -3	43813575	35099219	2444176 (6.96%)				Z
Row reads: The number of original sequences obtained after sequencing; Trim reads: Sequence number obtained after quality and length control; Map to Foc II5 genome reads: Comparison of sequence number of Fusarium oxysporum Foc II5 genome.

## Sheet: Table_S3
Table S3. Go enrichment of target genes of six infection-induced milRNAs in the banana genome.
Category	GOID	Description	GeneRatio	BgRatio	p value	p.adjust	geneID	Count
BP	GO:0008272	Sulfate transport	5/380	29/26613	5.17723e-05	0.0098839	Macma4_07_g09990.1/Macma4_07_g12930.1/Macma4_10_g28600.1/Macma4_10_g30900.1/Macma4_07_g09810.1	5
BP	GO:0071456	Cellular response to hypoxia	8/380	100/26613	9.52467e-05	0.0098839	Macma4_11_g05860.1/Macma4_11_g23440.1/Macma4_05_g32600.1/Macma4_10_g08320.1/Macma4_07_g09990.1/Macma4_07_g12930.1/Macma4_10_g28600.1/Macma4_06_g11110.1	8
BP	GO:0120029	Proton export across plasma membrane	4/380	19/26613	0.000133825	0.0098839	Macma4_02_g08330.1/Macma4_01_g01090.1/Macma4_05_g26120.1/Macma4_07_g21980.1	4
BP	GO:0015693	Magnesium ion transport	4/380	20/26613	0.000165403	0.0106891	Macma4_10_g19990.1/Macma4_06_g14550.1/Macma4_03_g18750.1/Macma4_05_g29380.1	4
BP	GO:0015729	Oxaloacetate transport	3/380	10/26613	0.000321703	0.0127939	Macma4_07_g09990.1/Macma4_07_g12930.1/Macma4_10_g28600.1	3
BP	GO:0071423	Malate transmembrane transport	3/380	10/26613	0.000321703	0.0127939	Macma4_07_g09990.1/Macma4_07_g12930.1/Macma4_10_g28600.1	3
BP	GO:0080050	Regulation of seed development	3/380	10/26613	0.000321703	0.0127939	Macma4_09_g03070.1/Macma4_10_g08670.1/Macma4_05_g07380.1	3
BP	GO:0006839	Mitochondrial transport	3/380	13/26613	0.000742676	0.0255976	Macma4_07_g09990.1/Macma4_07_g12930.1/Macma4_10_g28600.1	3
BP	GO:0050832	Defense response to fungus	10/380	217/26613	0.00119055	0.0341953	Macma4_11_g21750.1/Macma4_10_g01480.1/Macma4_02_g13670.1/Macma4_02_g13710.1/Macma4_02_g13720.1/Macma4_03_g21600.1/Macma4_09_g17260.1/Macma4_02_g14190.1/Macma4_02_g14200.1/Macma4_02_g14170.1	10
BP	GO:0006241	CTP biosynthetic process	3/380	16/26613	0.00140867	0.0383307	Macma4_05_g21450.1/Macma4_08_g15170.1/Macma4_11_g22420.1	3
BP	GO:0035435	Phosphate ion transmembrane transport	3/380	17/26613	0.00169252	0.0437517	Macma4_07_g09990.1/Macma4_07_g12930.1/Macma4_10_g28600.1	3
BP	GO:0010252	Auxin homeostasis	3/380	20/26613	0.0027489	0.0676752	Macma4_07_g00120.1/Macma4_01_g13330.1/Macma4_01_g13340.1	3
BP	GO:0006559	L-phenylalanine catabolic process	2/380	10/26613	0.00848286	0.146188	Macma4_10_g02360.1/Macma4_01_g04800.1	2
BP	GO:0006898	Receptor-mediated endocytosis	2/380	10/26613	0.00848286	0.146188	Macma4_06_g21680.1/Macma4_01_g24400.1	2
BP	GO:0010581	Regulation of starch biosynthetic process	2/380	10/26613	0.00848286	0.146188	Macma4_10_g08670.1/Macma4_05_g07380.1	2
BP	GO:0010228	Vegetative to reproductive phase transition of meristem	5/380	89/26613	0.00902091	0.14868	Macma4_07_g16130.1/Macma4_08_g21190.1/Macma4_09_g03070.1/Macma4_06_g38070.1/Macma4_07_g00740.1	5
BP	GO:0010196	Nonphotochemical quenching	2/380	11/26613	0.0102707	0.151405	Macma4_11_g05860.1/Macma4_08_g11460.1	2
BP	GO:0040009	Regulation of growth rate	2/380	11/26613	0.0102707	0.151405	Macma4_01_g18750.1/Macma4_01_g18760.1	2
BP	GO:0009944	Polarity specification of adaxial/abaxial axis	3/380	32/26613	0.0105427	0.151405	Macma4_01_g13330.1/Macma4_01_g13340.1/Macma4_01_g20220.1	3
BP	GO:0048767	Root hair elongation	3/380	32/26613	0.0105427	0.151405	Macma4_05_g09830.1/Macma4_08_g31510.1/Macma4_06_g37990.1	3
BP	GO:0044030	Regulation of DNA methylation	2/380	12/26613	0.0122093	0.166111	Macma4_08_g28480.1/Macma4_03_g28790.1	2
BP	GO:0008284	Positive regulation of cell population proliferation	2/380	13/26613	0.0142942	0.188125	Macma4_01_g18750.1/Macma4_01_g18760.1	2
BP	GO:0006979	Response to oxidative stress	8/380	227/26613	0.0167708	0.211475	Macma4_04_g05490.1/Macma4_06_g02360.1/Macma4_02_g06450.1/Macma4_06_g15400.1/Macma4_11_g23440.1/Macma4_05_g32600.1/Macma4_10_g08320.1/Macma4_04_g02220.1	8
BP	GO:0006508	Proteolysis	12/380	418/26613	0.0177646	0.21696	Macma4_03_g11780.1/Macma4_03_g34380.1/Macma4_03_g11670.1/Macma4_06_g07630.1/Macma4_06_g14310.1/Macma4_10_g07200.1/Macma4_04_g41770.1/Macma4_08_g11100.1/Macma4_02_g23300.1/Macma4_10_g19040.1/Macma4_04_g17190.1/Macma4_07_g28540.1	12
BP	GO:0016973	Poly(A)+ mrna export from nucleus	2/380	15/26613	0.0188844	0.21696	Macma4_06_g15940.1/Macma4_10_g18490.1	2
BP	GO:0030048	Actin filament-based movement	2/380	16/26613	0.0213809	0.22559	Macma4_05_g09830.1/Macma4_04_g07310.1	2
BP	GO:0035265	Organ growth	2/380	16/26613	0.0213809	0.22559	Macma4_01_g18750.1/Macma4_01_g18760.1	2
BP	GO:0046622	Positive regulation of organ growth	2/380	16/26613	0.0213809	0.22559	Macma4_01_g18750.1/Macma4_01_g18760.1	2
BP	GO:0009736	Cytokinin-activated signaling pathway	4/380	75/26613	0.0224912	0.232559	Macma4_03_g08810.1/Macma4_09_g13290.1/Macma4_10_g11140.1/Macma4_02_g08050.1	4
BP	GO:0080022	Primary root development	2/380	17/26613	0.024006	0.243355	Macma4_06_g12300.1/Macma4_03_g03660.1	2
BP	GO:0030050	Vesicle transport along actin filament	2/380	18/26613	0.0267555	0.256159	Macma4_05_g09830.1/Macma4_04_g07310.1	2
BP	GO:0006281	DNA repair	6/380	162/26613	0.0291994	0.268708	Macma4_03_g13050.1/Macma4_10_g10080.1/Macma4_06_g10870.1/Macma4_06_g36890.1/Macma4_03_g21520.1/Macma4_10_g11120.1	6
BP	GO:0007015	Actin filament organization	3/380	47/26613	0.0294853	0.268708	Macma4_02_g01070.1/Macma4_05_g09830.1/Macma4_04_g07310.1	3
BP	GO:0033962	P-body assembly	2/380	19/26613	0.0296254	0.268708	Macma4_04_g40720.1/Macma4_03_g17400.1	2
BP	GO:0009554	Megasporogenesis	2/380	21/26613	0.0357105	0.287315	Macma4_06_g12300.1/Macma4_01_g16570.1	2
BP	GO:0040029	Regulation of gene expression, epigenetic	2/380	21/26613	0.0357105	0.287315	Macma4_09_g08350.1/Macma4_03_g28790.1	2
BP	GO:0009751	Response to salicylic acid	4/380	89/26613	0.0387698	0.295891	Macma4_06_g20010.1/Macma4_11_g23440.1/Macma4_05_g32600.1/Macma4_10_g08320.1	4
BP	GO:0006464	Cellular protein modification process	2/380	24/26613	0.0456441	0.32775	Macma4_04_g20410.1/Macma4_05_g14830.1	2
CC	GO:0005769	Early endosome	4/380	48/26613	0.00485293	0.101939	Macma4_10_g19990.1/Macma4_06_g14550.1/Macma4_03_g18750.1/Macma4_05_g29380.1	4
CC	GO:0005811	Lipid droplet	2/380	12/26613	0.0122093	0.166111	Macma4_06_g23400.1/Macma4_07_g15890.1	2
CC	GO:0031966	Mitochondrial membrane	3/380	36/26613	0.0145551	0.188125	Macma4_07_g09990.1/Macma4_07_g12930.1/Macma4_10_g28600.1	3
CC	GO:0005635	Nuclear envelope	3/380	44/26613	0.0248428	0.246995	Macma4_06_g15940.1/Macma4_10_g18490.1/Macma4_03_g28250.1	3
CC	GO:0010494	Cytoplasmic stress granule	2/380	22/26613	0.038918	0.295891	Macma4_06_g15940.1/Macma4_10_g18490.1	2
CC	GO:0016459	Myosin complex	2/380	22/26613	0.038918	0.295891	Macma4_05_g09830.1/Macma4_04_g07310.1	2
CC	GO:0009705	Plant-type vacuole membrane	4/380	90/26613	0.0401338	0.300713	Macma4_10_g20060.1/Macma4_09_g16810.1/Macma4_07_g16870.1/Macma4_03_g17830.1	4
CC	GO:0005615	Extracellular space	5/380	134/26613	0.0435089	0.321345	Macma4_03_g11780.1/Macma4_03_g11670.1/Macma4_04_g41770.1/Macma4_03_g21600.1/Macma4_08_g11100.1	5
MF	GO:0015116	Sulfate transmembrane transporter activity	5/380	26/26613	2.97046e-05	0.0098839	Macma4_07_g09990.1/Macma4_07_g12930.1/Macma4_10_g28600.1/Macma4_10_g30900.1/Macma4_07_g09810.1	5
MF	GO:0005215	Transporter activity	7/380	73/26613	8.30366e-05	0.0098839	Macma4_10_g25240.1/Macma4_04_g25740.1/Macma4_09_g20050.1/Macma4_02_g08330.1/Macma4_01_g01090.1/Macma4_05_g26120.1/Macma4_07_g21980.1	7
MF	GO:0015095	Magnesium ion transmembrane transporter activity	4/380	18/26613	0.000106851	0.0098839	Macma4_10_g19990.1/Macma4_06_g14550.1/Macma4_03_g18750.1/Macma4_05_g29380.1	4
MF	GO:0008553	Proton-exporting atpase activity, phosphorylative mechanism	4/380	19/26613	0.000133825	0.0098839	Macma4_02_g08330.1/Macma4_01_g01090.1/Macma4_05_g26120.1/Macma4_07_g21980.1	4
MF	GO:0000166	Nucleotide binding	10/380	180/26613	0.000278963	0.0127939	Macma4_10_g14910.1/Macma4_01_g23840.1/Macma4_10_g25240.1/Macma4_04_g01610.1/Macma4_04_g25740.1/Macma4_09_g20050.1/Macma4_02_g08330.1/Macma4_01_g01090.1/Macma4_05_g26120.1/Macma4_07_g21980.1	10
MF	GO:0015131	Oxaloacetate transmembrane transporter activity	3/380	10/26613	0.000321703	0.0127939	Macma4_07_g09990.1/Macma4_07_g12930.1/Macma4_10_g28600.1	3
MF	GO:0016887	Atpase activity	17/380	498/26613	0.000904425	0.0292242	Macma4_03_g34380.1/Macma4_08_g29180.1/Macma4_06_g15940.1/Macma4_10_g25240.1/Macma4_03_g29490.1/Macma4_10_g18490.1/Macma4_06_g14310.1/Macma4_04_g25740.1/Macma4_09_g20050.1/Macma4_02_g08330.1/Macma4_01_g01090.1/Macma4_08_g12270.1/Macma4_05_g26120.1/Macma4_07_g21980.1/Macma4_03_g28790.1/Macma4_06_g11110.1/Macma4_08_g29720.1	17
MF	GO:0015297	Antiporter activity	7/380	110/26613	0.0010345	0.0314611	Macma4_06_g13250.1/Macma4_04_g36550.1/Macma4_02_g17400.1/Macma4_07_g09990.1/Macma4_07_g12930.1/Macma4_10_g28600.1/Macma4_01_g17170.1	7
MF	GO:0008236	Serine-type peptidase activity	6/380	108/26613	0.00459901	0.101939	Macma4_03_g11780.1/Macma4_03_g11670.1/Macma4_06_g07630.1/Macma4_08_g11100.1/Macma4_02_g23300.1/Macma4_10_g19040.1	6
MF	GO:0004714	Transmembrane receptor protein tyrosine kinase activity	5/380	86/26613	0.00783402	0.146188	Macma4_05_g22090.1/Macma4_04_g32560.1/Macma4_10_g01480.1/Macma4_07_g08070.1/Macma4_08_g22810.1	5
MF	GO:0016671	Oxidoreductase activity, acting on a sulfur group of donors, disulfide as acceptor	2/380	10/26613	0.00848286	0.146188	Macma4_09_g18410.1/Macma4_06_g15400.1	2
MF	GO:0005516	Calmodulin binding	9/380	246/26613	0.00920264	0.14868	Macma4_08_g21430.1/Macma4_06_g20010.1/Macma4_04_g25740.1/Macma4_09_g20050.1/Macma4_05_g09830.1/Macma4_11_g02470.1/Macma4_04_g07310.1/Macma4_06_g16060.1/Macma4_09_g01330.1	9
MF	GO:0016881	Acid-amino acid ligase activity	2/380	16/26613	0.0213809	0.22559	Macma4_07_g00120.1/Macma4_03_g34760.1	2
MF	GO:0000146	Microfilament motor activity	2/380	18/26613	0.0267555	0.256159	Macma4_05_g09830.1/Macma4_04_g07310.1	2
MF	GO:0005388	Calcium transmembrane transporter activity, phosphorylative mechanism	2/380	20/26613	0.0326117	0.287315	Macma4_04_g25740.1/Macma4_09_g20050.1	2
MF	GO:0000287	Magnesium ion binding	7/380	214/26613	0.034648	0.287315	Macma4_07_g10700.1/Macma4_01_g14760.1/Macma4_10_g25240.1/Macma4_10_g14800.1/Macma4_01_g13330.1/Macma4_01_g13340.1/Macma4_09_g22540.1	7
MF	GO:0008017	Microtubule binding	6/380	180/26613	0.0450434	0.32775	Macma4_04_g28040.1/Macma4_05_g11510.1/Macma4_04_g24210.1/Macma4_01_g04570.1/Macma4_09_g07150.1/Macma4_09_g09420.1	6

## Sheet: Table_S4
Table S4. Go enrichment of target genes of six infection-induced milRNAs in the Foc II5 genome.
Category	GOID	Description	GeneRatio	BgRatio	p value	p.adjust	geneID	Count
BP	GO:0032259	methylation	4/297	15/4668	0.0125232	0.953471	FOIG_09006/FOIG_08051/FOIG_10626/FOIG_06941	4
BP	GO:0005975	carbohydrate metabolic process	27/297	285/4668	0.0223778	0.953471	FOIG_15111/FOIG_10759/FOIG_08384/FOIG_12508/FOIG_13447/FOIG_01874/FOIG_06350/FOIG_05040/FOIG_06177/FOIG_14021/FOIG_04695/FOIG_04622/FOIG_08435/FOIG_02562/FOIG_11210/FOIG_14148/FOIG_03692/FOIG_11469/FOIG_13622/FOIG_09776/FOIG_13550/FOIG_08678/FOIG_09828/FOIG_14275/FOIG_01202/FOIG_01674/FOIG_05278	27
BP	GO:0030001	metal ion transport	6/297	42/4668	0.0477591	0.953471	FOIG_03591/FOIG_01784/FOIG_04185/FOIG_15310/FOIG_04807/FOIG_08058	6
BP	GO:0006325	chromatin organization	3/297	14/4668	0.0550041	0.953471	FOIG_02662/FOIG_12117/FOIG_10626	3
BP	GO:0033036	macromolecule localization	7/297	55/4668	0.0578116	0.953471	FOIG_04479/FOIG_07724/FOIG_02701/FOIG_02289/FOIG_00149/FOIG_02187/FOIG_12002	7
BP	GO:0051641	cellular localization	7/297	58/4668	0.0730331	0.953471	FOIG_04479/FOIG_07724/FOIG_02701/FOIG_12206/FOIG_00149/FOIG_02187/FOIG_12002	7
BP	GO:0034613	cellular protein localization	6/297	47/4668	0.0752777	0.953471	FOIG_04479/FOIG_07724/FOIG_02701/FOIG_00149/FOIG_02187/FOIG_12002	6
BP	GO:0070727	cellular macromolecule localization	6/297	47/4668	0.0752777	0.953471	FOIG_04479/FOIG_07724/FOIG_02701/FOIG_00149/FOIG_02187/FOIG_12002	6
BP	GO:0006812	cation transport	8/297	76/4668	0.108007	0.953471	FOIG_03591/FOIG_01784/FOIG_10469/FOIG_04185/FOIG_15310/FOIG_04807/FOIG_08058/FOIG_04060	8
BP	GO:0008104	protein localization	6/297	52/4668	0.110159	0.953471	FOIG_04479/FOIG_07724/FOIG_02701/FOIG_00149/FOIG_02187/FOIG_12002	6
BP	GO:0000160	phosphorelay signal transduction system	3/297	19/4668	0.116196	0.953471	FOIG_04561/FOIG_04618/FOIG_03662	3
BP	GO:0006928	movement of cell or subcellular component	2/297	10/4668	0.129535	0.953471	FOIG_03480/FOIG_01578	2
BP	GO:0007018	microtubule-based movement	2/297	10/4668	0.129535	0.953471	FOIG_03480/FOIG_01578	2
BP	GO:0043414	macromolecule methylation	2/297	10/4668	0.129535	0.953471	FOIG_09006/FOIG_10626	2
BP	GO:0006996	organelle organization	6/297	56/4668	0.143056	0.953471	FOIG_04479/FOIG_02662/FOIG_12117/FOIG_12132/FOIG_10626/FOIG_01878	6
BP	GO:0098655	cation transmembrane transport	3/297	24/4668	0.193482	0.953471	FOIG_03591/FOIG_01784/FOIG_08058	3
BP	GO:0098660	inorganic ion transmembrane transport	3/297	24/4668	0.193482	0.953471	FOIG_03591/FOIG_01784/FOIG_08058	3
BP	GO:0098662	inorganic cation transmembrane transport	3/297	24/4668	0.193482	0.953471	FOIG_03591/FOIG_01784/FOIG_08058	3
BP	GO:0044262	cellular carbohydrate metabolic process	2/297	13/4668	0.198616	0.953471	FOIG_13447/FOIG_05040	2
BP	GO:0035556	intracellular signal transduction	6/297	63/4668	0.209784	0.953471	FOIG_04561/FOIG_08170/FOIG_04618/FOIG_15891/FOIG_03662/FOIG_10011	6
BP	GO:0007017	microtubule-based process	2/297	14/4668	0.222552	0.953471	FOIG_03480/FOIG_01578	2
BP	GO:0030258	lipid modification	2/297	14/4668	0.222552	0.953471	FOIG_04622/FOIG_13622	2
BP	GO:0051716	cellular response to stimulus	11/297	134/4668	0.23144	0.953471	FOIG_04561/FOIG_08170/FOIG_04618/FOIG_02563/FOIG_03654/FOIG_03047/FOIG_12854/FOIG_07183/FOIG_15891/FOIG_03662/FOIG_10011	11
BP	GO:0009116	nucleoside metabolic process	3/297	28/4668	0.262134	0.953471	FOIG_11991/FOIG_15075/FOIG_11481	3
BP	GO:1901657	glycosyl compound metabolic process	3/297	28/4668	0.262134	0.953471	FOIG_11991/FOIG_15075/FOIG_11481	3
BP	GO:0007154	cell communication	7/297	82/4668	0.265013	0.953471	FOIG_04561/FOIG_08170/FOIG_04618/FOIG_07183/FOIG_15891/FOIG_03662/FOIG_10011	7
BP	GO:0007165	signal transduction	7/297	82/4668	0.265013	0.953471	FOIG_04561/FOIG_08170/FOIG_04618/FOIG_07183/FOIG_15891/FOIG_03662/FOIG_10011	7
BP	GO:0023052	signaling	7/297	82/4668	0.265013	0.953471	FOIG_04561/FOIG_08170/FOIG_04618/FOIG_07183/FOIG_15891/FOIG_03662/FOIG_10011	7
BP	GO:0006811	ion transport	12/297	155/4668	0.280964	0.953471	FOIG_06322/FOIG_03591/FOIG_01784/FOIG_10992/FOIG_13617/FOIG_10469/FOIG_05477/FOIG_04185/FOIG_15310/FOIG_04807/FOIG_08058/FOIG_04060	12
BP	GO:0051276	chromosome organization	3/297	31/4668	0.315409	0.953471	FOIG_02662/FOIG_12117/FOIG_10626	3
BP	GO:0016043	cellular component organization	6/297	75/4668	0.34225	0.953471	FOIG_04479/FOIG_02662/FOIG_12117/FOIG_12132/FOIG_10626/FOIG_01878	6
BP	GO:0045184	establishment of protein localization	4/297	48/4668	0.365172	0.953471	FOIG_04479/FOIG_07724/FOIG_02701/FOIG_02187	4
BP	GO:0006281	DNA repair	4/297	49/4668	0.379963	0.953471	FOIG_02563/FOIG_03654/FOIG_03047/FOIG_12854	4
BP	GO:0006464	cellular protein modification process	13/297	184/4668	0.388534	0.953471	FOIG_06858/FOIG_11997/FOIG_06704/FOIG_13224/FOIG_09006/FOIG_04744/FOIG_11131/FOIG_07323/FOIG_02783/FOIG_03124/FOIG_10626/FOIG_00234/FOIG_03662	13
BP	GO:0036211	protein modification process	13/297	184/4668	0.388534	0.953471	FOIG_06858/FOIG_11997/FOIG_06704/FOIG_13224/FOIG_09006/FOIG_04744/FOIG_11131/FOIG_07323/FOIG_02783/FOIG_03124/FOIG_10626/FOIG_00234/FOIG_03662	13
BP	GO:0006468	protein phosphorylation	8/297	109/4668	0.390997	0.953471	FOIG_06858/FOIG_11997/FOIG_13224/FOIG_04744/FOIG_11131/FOIG_07323/FOIG_00234/FOIG_03662	8
BP	GO:0006974	cellular response to DNA damage stimulus	4/297	50/4668	0.394718	0.953471	FOIG_02563/FOIG_03654/FOIG_03047/FOIG_12854	4
BP	GO:0017144	drug metabolic process	3/297	37/4668	0.421602	0.953471	FOIG_02075/FOIG_07229/FOIG_08075	3
BP	GO:0033554	cellular response to stress	4/297	52/4668	0.424049	0.953471	FOIG_02563/FOIG_03654/FOIG_03047/FOIG_12854	4
BP	GO:0034220	ion transmembrane transport	6/297	83/4668	0.435116	0.953471	FOIG_06322/FOIG_03591/FOIG_01784/FOIG_10992/FOIG_13617/FOIG_08058	6
BP	GO:0070085	glycosylation	2/297	23/4668	0.435327	0.953471	FOIG_04622/FOIG_13622	2
BP	GO:0016192	vesicle-mediated transport	3/297	39/4668	0.455921	0.953471	FOIG_07724/FOIG_02701/FOIG_12206	3
BP	GO:0050896	response to stimulus	14/297	209/4668	0.46128	0.953471	FOIG_04561/FOIG_08170/FOIG_04618/FOIG_02563/FOIG_03654/FOIG_03047/FOIG_12854/FOIG_11456/FOIG_07183/FOIG_15891/FOIG_12813/FOIG_10059/FOIG_03662/FOIG_10011	14
BP	GO:0016310	phosphorylation	8/297	117/4668	0.470019	0.953471	FOIG_06858/FOIG_11997/FOIG_13224/FOIG_04744/FOIG_11131/FOIG_07323/FOIG_00234/FOIG_03662	8
BP	GO:0006022	aminoglycan metabolic process	1/297	10/4668	0.482137	0.953471	FOIG_07229	1
BP	GO:0006497	protein lipidation	1/297	10/4668	0.482137	0.953471	FOIG_06704	1
BP	GO:0006506	GPI anchor biosynthetic process	1/297	10/4668	0.482137	0.953471	FOIG_06704	1
BP	GO:0006661	phosphatidylinositol biosynthetic process	1/297	10/4668	0.482137	0.953471	FOIG_06704	1
BP	GO:0007265	Ras protein signal transduction	1/297	10/4668	0.482137	0.953471	FOIG_15891	1
BP	GO:0009247	glycolipid biosynthetic process	1/297	10/4668	0.482137	0.953471	FOIG_06704	1
BP	GO:0016052	carbohydrate catabolic process	1/297	10/4668	0.482137	0.953471	FOIG_13447	1
BP	GO:0042157	lipoprotein metabolic process	1/297	10/4668	0.482137	0.953471	FOIG_06704	1
BP	GO:0042158	lipoprotein biosynthetic process	1/297	10/4668	0.482137	0.953471	FOIG_06704	1
BP	GO:0045017	glycerolipid biosynthetic process	1/297	10/4668	0.482137	0.953471	FOIG_06704	1
BP	GO:0046467	membrane lipid biosynthetic process	1/297	10/4668	0.482137	0.953471	FOIG_06704	1
BP	GO:0046474	glycerophospholipid biosynthetic process	1/297	10/4668	0.482137	0.953471	FOIG_06704	1
BP	GO:0046578	regulation of Ras protein signal transduction	1/297	10/4668	0.482137	0.953471	FOIG_15891	1
BP	GO:0006886	intracellular protein transport	3/297	41/4668	0.489363	0.953471	FOIG_07724/FOIG_02701/FOIG_02187	3
BP	GO:0065008	regulation of biological quality	3/297	41/4668	0.489363	0.953471	FOIG_02289/FOIG_00149/FOIG_12002	3
BP	GO:0043412	macromolecule modification	13/297	198/4668	0.495621	0.953471	FOIG_06858/FOIG_11997/FOIG_06704/FOIG_13224/FOIG_09006/FOIG_04744/FOIG_11131/FOIG_07323/FOIG_02783/FOIG_03124/FOIG_10626/FOIG_00234/FOIG_03662	13
BP	GO:0055086	nucleobase-containing small molecule metabolic process	5/297	73/4668	0.499937	0.953471	FOIG_07937/FOIG_06189/FOIG_11991/FOIG_15075/FOIG_11481	5
BP	GO:0043436	oxoacid metabolic process	9/297	137/4668	0.511019	0.953471	FOIG_04224/FOIG_00220/FOIG_02621/FOIG_05039/FOIG_02075/FOIG_01568/FOIG_12832/FOIG_14679/FOIG_01424	9
BP	GO:0006470	protein dephosphorylation	1/297	11/4668	0.515157	0.953471	FOIG_03124	1
BP	GO:0016311	dephosphorylation	1/297	11/4668	0.515157	0.953471	FOIG_03124	1
BP	GO:0051056	regulation of small GTPase mediated signal transduction	1/297	11/4668	0.515157	0.953471	FOIG_15891	1
BP	GO:1902531	regulation of intracellular signal transduction	1/297	11/4668	0.515157	0.953471	FOIG_15891	1
BP	GO:0044281	small molecule metabolic process	16/297	249/4668	0.522558	0.953471	FOIG_04224/FOIG_00220/FOIG_07937/FOIG_06189/FOIG_11991/FOIG_12791/FOIG_02621/FOIG_05039/FOIG_02075/FOIG_15075/FOIG_01568/FOIG_12832/FOIG_14679/FOIG_11481/FOIG_08075/FOIG_01424	16
BP	GO:0071840	cellular component organization or biogenesis	6/297	91/4668	0.525544	0.953471	FOIG_04479/FOIG_02662/FOIG_12117/FOIG_12132/FOIG_10626/FOIG_01878	6
BP	GO:0006082	organic acid metabolic process	9/297	139/4668	0.52896	0.953471	FOIG_04224/FOIG_00220/FOIG_02621/FOIG_05039/FOIG_02075/FOIG_01568/FOIG_12832/FOIG_14679/FOIG_01424	9
BP	GO:0006753	nucleoside phosphate metabolic process	3/297	44/4668	0.537558	0.953471	FOIG_07937/FOIG_06189/FOIG_11991	3
BP	GO:0006575	cellular modified amino acid metabolic process	1/297	12/4668	0.546078	0.953471	FOIG_04224	1
BP	GO:0006796	phosphate-containing compound metabolic process	13/297	205/4668	0.547897	0.953471	FOIG_06858/FOIG_11997/FOIG_07937/FOIG_06189/FOIG_06704/FOIG_13224/FOIG_11991/FOIG_04744/FOIG_11131/FOIG_07323/FOIG_03124/FOIG_00234/FOIG_03662	13
BP	GO:0006793	phosphorus metabolic process	13/297	206/4668	0.555223	0.953471	FOIG_06858/FOIG_11997/FOIG_07937/FOIG_06189/FOIG_06704/FOIG_13224/FOIG_11991/FOIG_04744/FOIG_11131/FOIG_07323/FOIG_03124/FOIG_00234/FOIG_03662	13
BP	GO:0015031	protein transport	3/297	46/4668	0.568213	0.953471	FOIG_07724/FOIG_02701/FOIG_02187	3
BP	GO:0015833	peptide transport	3/297	46/4668	0.568213	0.953471	FOIG_07724/FOIG_02701/FOIG_02187	3
BP	GO:0042886	amide transport	3/297	46/4668	0.568213	0.953471	FOIG_07724/FOIG_02701/FOIG_02187	3
BP	GO:0006259	DNA metabolic process	5/297	79/4668	0.57151	0.953471	FOIG_02563/FOIG_03654/FOIG_03047/FOIG_12854/FOIG_03587	5
BP	GO:0006357	regulation of transcription by RNA polymerase II	1/297	13/4668	0.575033	0.953471	FOIG_05529	1
BP	GO:0006505	GPI anchor metabolic process	1/297	13/4668	0.575033	0.953471	FOIG_06704	1
BP	GO:0006664	glycolipid metabolic process	1/297	13/4668	0.575033	0.953471	FOIG_06704	1
BP	GO:0009966	regulation of signal transduction	1/297	13/4668	0.575033	0.953471	FOIG_15891	1
BP	GO:0010646	regulation of cell communication	1/297	13/4668	0.575033	0.953471	FOIG_15891	1
BP	GO:0023051	regulation of signaling	1/297	13/4668	0.575033	0.953471	FOIG_15891	1
BP	GO:0048583	regulation of response to stimulus	1/297	13/4668	0.575033	0.953471	FOIG_15891	1
BP	GO:1903509	liposaccharide metabolic process	1/297	13/4668	0.575033	0.953471	FOIG_06704	1
BP	GO:0006418	tRNA aminoacylation for protein translation	2/297	30/4668	0.577984	0.953471	FOIG_01568/FOIG_01424	2
BP	GO:0046907	intracellular transport	3/297	47/4668	0.583067	0.953471	FOIG_07724/FOIG_02701/FOIG_02187	3
BP	GO:0051649	establishment of localization in cell	3/297	47/4668	0.583067	0.953471	FOIG_07724/FOIG_02701/FOIG_02187	3
BP	GO:1901137	carbohydrate derivative biosynthetic process	3/297	49/4668	0.611786	0.953471	FOIG_06704/FOIG_11991/FOIG_07229	3
BP	GO:0044255	cellular lipid metabolic process	4/297	66/4668	0.61332	0.953471	FOIG_15109/FOIG_06704/FOIG_04622/FOIG_13622	4
BP	GO:0019752	carboxylic acid metabolic process	8/297	133/4668	0.618493	0.953471	FOIG_04224/FOIG_00220/FOIG_05039/FOIG_02075/FOIG_01568/FOIG_12832/FOIG_14679/FOIG_01424	8
BP	GO:0018193	peptidyl-amino acid modification	1/297	15/4668	0.627536	0.953471	FOIG_10626	1
BP	GO:0072330	monocarboxylic acid biosynthetic process	1/297	15/4668	0.627536	0.953471	FOIG_04224	1
BP	GO:0043038	amino acid activation	2/297	33/4668	0.630551	0.953471	FOIG_01568/FOIG_01424	2
BP	GO:0043039	tRNA aminoacylation	2/297	33/4668	0.630551	0.953471	FOIG_01568/FOIG_01424	2
BP	GO:0071705	nitrogen compound transport	6/297	105/4668	0.667002	0.953471	FOIG_06322/FOIG_07724/FOIG_02701/FOIG_10992/FOIG_13617/FOIG_02187	6
BP	GO:0006643	membrane lipid metabolic process	1/297	17/4668	0.673572	0.953471	FOIG_06704	1
BP	GO:0006066	alcohol metabolic process	1/297	18/4668	0.694417	0.953471	FOIG_12791	1
BP	GO:0006650	glycerophospholipid metabolic process	1/297	18/4668	0.694417	0.953471	FOIG_06704	1
BP	GO:0008654	phospholipid biosynthetic process	1/297	18/4668	0.694417	0.953471	FOIG_06704	1
BP	GO:0046486	glycerolipid metabolic process	1/297	18/4668	0.694417	0.953471	FOIG_06704	1
BP	GO:0046488	phosphatidylinositol metabolic process	1/297	18/4668	0.694417	0.953471	FOIG_06704	1
BP	GO:0044267	cellular protein metabolic process	18/297	310/4668	0.696124	0.953471	FOIG_06858/FOIG_11997/FOIG_05032/FOIG_06704/FOIG_13224/FOIG_09006/FOIG_04744/FOIG_01568/FOIG_11131/FOIG_07323/FOIG_02783/FOIG_00560/FOIG_03124/FOIG_10626/FOIG_00234/FOIG_07376/FOIG_03662/FOIG_01424	18
BP	GO:0003333	amino acid transmembrane transport	3/297	56/4668	0.701548	0.953471	FOIG_06322/FOIG_10992/FOIG_13617	3
BP	GO:0006865	amino acid transport	3/297	56/4668	0.701548	0.953471	FOIG_06322/FOIG_10992/FOIG_13617	3
BP	GO:0071702	organic substance transport	6/297	109/4668	0.702162	0.953471	FOIG_06322/FOIG_07724/FOIG_02701/FOIG_10992/FOIG_13617/FOIG_02187	6
BP	GO:1901135	carbohydrate derivative metabolic process	5/297	92/4668	0.705973	0.953471	FOIG_06704/FOIG_11991/FOIG_15075/FOIG_07229/FOIG_11481	5
BP	GO:0044283	small molecule biosynthetic process	3/297	57/4668	0.712993	0.953471	FOIG_04224/FOIG_11991/FOIG_08075	3
BP	GO:0006508	proteolysis	8/297	145/4668	0.713887	0.953471	FOIG_03501/FOIG_05032/FOIG_00224/FOIG_03769/FOIG_02798/FOIG_02783/FOIG_16275/FOIG_00327	8
BP	GO:0009057	macromolecule catabolic process	2/297	39/4668	0.720178	0.953471	FOIG_05032/FOIG_13447	2
BP	GO:0015711	organic anion transport	3/297	58/4668	0.724098	0.953471	FOIG_06322/FOIG_10992/FOIG_13617	3
BP	GO:0015849	organic acid transport	3/297	58/4668	0.724098	0.953471	FOIG_06322/FOIG_10992/FOIG_13617	3
BP	GO:0046942	carboxylic acid transport	3/297	58/4668	0.724098	0.953471	FOIG_06322/FOIG_10992/FOIG_13617	3
BP	GO:0098656	anion transmembrane transport	3/297	58/4668	0.724098	0.953471	FOIG_06322/FOIG_10992/FOIG_13617	3
BP	GO:1903825	organic acid transmembrane transport	3/297	58/4668	0.724098	0.953471	FOIG_06322/FOIG_10992/FOIG_13617	3
BP	GO:1905039	carboxylic acid transmembrane transport	3/297	58/4668	0.724098	0.953471	FOIG_06322/FOIG_10992/FOIG_13617	3
BP	GO:0006366	transcription by RNA polymerase II	1/297	20/4668	0.73221	0.953471	FOIG_05529	1
BP	GO:0015672	monovalent inorganic cation transport	1/297	20/4668	0.73221	0.953471	FOIG_01784	1
BP	GO:0034622	cellular protein-containing complex assembly	1/297	21/4668	0.749321	0.953471	FOIG_02662	1
BP	GO:0072522	purine-containing compound biosynthetic process	1/297	21/4668	0.749321	0.953471	FOIG_11991	1
BP	GO:0008610	lipid biosynthetic process	2/297	42/4668	0.757704	0.953471	FOIG_15109/FOIG_06704	2
BP	GO:0019538	protein metabolic process	24/297	424/4668	0.762269	0.953471	FOIG_06858/FOIG_11997/FOIG_03501/FOIG_05032/FOIG_00224/FOIG_06704/FOIG_13224/FOIG_09006/FOIG_04744/FOIG_01568/FOIG_11131/FOIG_03769/FOIG_02798/FOIG_07323/FOIG_02783/FOIG_00560/FOIG_16275/FOIG_03124/FOIG_10626/FOIG_00327/FOIG_00234/FOIG_07376/FOIG_03662/FOIG_01424	24
BP	GO:0009108	coenzyme biosynthetic process	1/297	22/4668	0.765343	0.953471	FOIG_04224	1
BP	GO:0065003	protein-containing complex assembly	1/297	22/4668	0.765343	0.953471	FOIG_02662	1
BP	GO:0019637	organophosphate metabolic process	4/297	81/4668	0.767622	0.953471	FOIG_07937/FOIG_06189/FOIG_06704/FOIG_11991	4
BP	GO:0009117	nucleotide metabolic process	2/297	43/4668	0.769213	0.953471	FOIG_06189/FOIG_11991	2
BP	GO:0006950	response to stress	6/297	120/4668	0.785555	0.953471	FOIG_02563/FOIG_03654/FOIG_03047/FOIG_12854/FOIG_11456/FOIG_12813	6
BP	GO:0006260	DNA replication	1/297	24/4668	0.794388	0.953471	FOIG_03587	1
BP	GO:0022607	cellular component assembly	1/297	25/4668	0.807538	0.953471	FOIG_02662	1
BP	GO:0032787	monocarboxylic acid metabolic process	1/297	25/4668	0.807538	0.953471	FOIG_04224	1
BP	GO:0044257	cellular protein catabolic process	1/297	25/4668	0.807538	0.953471	FOIG_05032	1
BP	GO:0051603	proteolysis involved in cellular protein catabolic process	1/297	25/4668	0.807538	0.953471	FOIG_05032	1
BP	GO:0006629	lipid metabolic process	7/297	142/4668	0.809463	0.953471	FOIG_14707/FOIG_15109/FOIG_06704/FOIG_04622/FOIG_13622/FOIG_10011/FOIG_11934	7
BP	GO:0043604	amide biosynthetic process	5/297	106/4668	0.814611	0.953471	FOIG_04224/FOIG_01568/FOIG_00560/FOIG_07376/FOIG_01424	5
BP	GO:0009165	nucleotide biosynthetic process	1/297	26/4668	0.819849	0.953471	FOIG_06189	1
BP	GO:0030163	protein catabolic process	1/297	26/4668	0.819849	0.953471	FOIG_05032	1
BP	GO:1901293	nucleoside phosphate biosynthetic process	1/297	26/4668	0.819849	0.953471	FOIG_06189	1
BP	GO:0006520	cellular amino acid metabolic process	4/297	88/4668	0.821065	0.953471	FOIG_05039/FOIG_01568/FOIG_12832/FOIG_01424	4
BP	GO:0043933	protein-containing complex subunit organization	1/297	27/4668	0.831375	0.953471	FOIG_02662	1
BP	GO:0090407	organophosphate biosynthetic process	2/297	50/4668	0.837191	0.953471	FOIG_06189/FOIG_06704	2
BP	GO:1901615	organic hydroxy compound metabolic process	1/297	29/4668	0.852269	0.953471	FOIG_12791	1
BP	GO:0006820	anion transport	3/297	73/4668	0.853043	0.953471	FOIG_06322/FOIG_10992/FOIG_13617	3
BP	GO:0019439	aromatic compound catabolic process	1/297	30/4668	0.861727	0.953471	FOIG_15807	1
BP	GO:0051188	cofactor biosynthetic process	1/297	30/4668	0.861727	0.953471	FOIG_04224	1
BP	GO:0072521	purine-containing compound metabolic process	1/297	30/4668	0.861727	0.953471	FOIG_11991	1
BP	GO:0007264	small GTPase mediated signal transduction	1/297	31/4668	0.870582	0.953471	FOIG_15891	1
BP	GO:0044265	cellular macromolecule catabolic process	1/297	31/4668	0.870582	0.953471	FOIG_05032	1
BP	GO:0006412	translation	4/297	97/4668	0.874507	0.953471	FOIG_01568/FOIG_00560/FOIG_07376/FOIG_01424	4
BP	GO:0006644	phospholipid metabolic process	1/297	32/4668	0.878871	0.953471	FOIG_06704	1
BP	GO:0006732	coenzyme metabolic process	1/297	32/4668	0.878871	0.953471	FOIG_04224	1
BP	GO:0043603	cellular amide metabolic process	5/297	118/4668	0.879914	0.953471	FOIG_04224/FOIG_01568/FOIG_00560/FOIG_07376/FOIG_01424	5
BP	GO:0043043	peptide biosynthetic process	4/297	99/4668	0.884323	0.953471	FOIG_01568/FOIG_00560/FOIG_07376/FOIG_01424	4
BP	GO:0044248	cellular catabolic process	3/297	79/4668	0.887713	0.953471	FOIG_05032/FOIG_13447/FOIG_15807	3
BP	GO:0006399	tRNA metabolic process	2/297	58/4668	0.892372	0.953471	FOIG_01568/FOIG_01424	2
BP	GO:0006518	peptide metabolic process	4/297	103/4668	0.901973	0.953471	FOIG_01568/FOIG_00560/FOIG_07376/FOIG_01424	4
BP	GO:1901566	organonitrogen compound biosynthetic process	9/297	204/4668	0.911603	0.953471	FOIG_04224/FOIG_06704/FOIG_11991/FOIG_01568/FOIG_07229/FOIG_00560/FOIG_07376/FOIG_08075/FOIG_01424	9
BP	GO:0016053	organic acid biosynthetic process	1/297	37/4668	0.913021	0.953471	FOIG_04224	1
BP	GO:0046394	carboxylic acid biosynthetic process	1/297	37/4668	0.913021	0.953471	FOIG_04224	1
BP	GO:0009056	catabolic process	3/297	90/4668	0.932841	0.956673	FOIG_05032/FOIG_13447/FOIG_15807	3
BP	GO:0044085	cellular component biogenesis	1/297	41/4668	0.933283	0.956673	FOIG_02662	1
BP	GO:0034660	ncRNA metabolic process	2/297	67/4668	0.933481	0.956673	FOIG_01568/FOIG_01424	2
BP	GO:0006396	RNA processing	2/297	71/4668	0.946527	0.95793	FOIG_07296/FOIG_11951	2
BP	GO:0051186	cofactor metabolic process	1/297	46/4668	0.952125	0.95793	FOIG_04224	1
BP	GO:1901565	organonitrogen compound catabolic process	1/297	46/4668	0.952125	0.95793	FOIG_05032	1
BP	GO:1901575	organic substance catabolic process	2/297	77/4668	0.961632	0.961632	FOIG_05032/FOIG_13447	2
CC	GO:0005576	extracellular region	3/129	28/2068	0.252225	0.967044	FOIG_13447/FOIG_14638/FOIG_14254	3
CC	GO:0005654	nucleoplasm	2/129	25/2068	0.46881	0.967044	FOIG_05529/FOIG_06986	2
CC	GO:0044451	nucleoplasm part	2/129	25/2068	0.46881	0.967044	FOIG_05529/FOIG_06986	2
CC	GO:0000502	proteasome complex	1/129	10/2068	0.475625	0.967044	FOIG_05032	1
CC	GO:1905369	endopeptidase complex	1/129	10/2068	0.475625	0.967044	FOIG_05032	1
CC	GO:0031981	nuclear lumen	3/129	42/2068	0.493026	0.967044	FOIG_05529/FOIG_12117/FOIG_06986	3
CC	GO:0044428	nuclear part	4/129	61/2068	0.535224	0.967044	FOIG_05529/FOIG_12117/FOIG_06986/FOIG_02302	4
CC	GO:0030117	membrane coat	1/129	12/2068	0.539318	0.967044	FOIG_02701	1
CC	GO:0048475	coated membrane	1/129	12/2068	0.539318	0.967044	FOIG_02701	1
CC	GO:1905368	peptidase complex	1/129	12/2068	0.539318	0.967044	FOIG_05032	1
CC	GO:0031974	membrane-enclosed lumen	3/129	45/2068	0.540437	0.967044	FOIG_05529/FOIG_12117/FOIG_06986	3
CC	GO:0043233	organelle lumen	3/129	45/2068	0.540437	0.967044	FOIG_05529/FOIG_12117/FOIG_06986	3
CC	GO:0070013	intracellular organelle lumen	3/129	45/2068	0.540437	0.967044	FOIG_05529/FOIG_12117/FOIG_06986	3
CC	GO:0000228	nuclear chromosome	1/129	13/2068	0.568222	0.967044	FOIG_12117	1
CC	GO:0016592	mediator complex	1/129	13/2068	0.568222	0.967044	FOIG_05529	1
CC	GO:0098805	whole membrane	1/129	13/2068	0.568222	0.967044	FOIG_12132	1
CC	GO:1902494	catalytic complex	3/129	49/2068	0.599562	0.967044	FOIG_05032/FOIG_06986/FOIG_08678	3
CC	GO:0005789	endoplasmic reticulum membrane	1/129	15/2068	0.620742	0.967044	FOIG_06704	1
CC	GO:0042175	nuclear outer membrane-endoplasmic reticulum membrane network	1/129	15/2068	0.620742	0.967044	FOIG_06704	1
CC	GO:0098827	endoplasmic reticulum subcompartment	1/129	15/2068	0.620742	0.967044	FOIG_06704	1
CC	GO:0044432	endoplasmic reticulum part	1/129	16/2068	0.644572	0.967044	FOIG_06704	1
CC	GO:0098588	bounding membrane of organelle	1/129	18/2068	0.687866	0.967044	FOIG_12132	1
CC	GO:0031984	organelle subcompartment	1/129	20/2068	0.725922	0.967044	FOIG_06704	1
CC	GO:1990234	transferase complex	1/129	21/2068	0.743186	0.967044	FOIG_06986	1
CC	GO:0005783	endoplasmic reticulum	1/129	22/2068	0.75937	0.967044	FOIG_06704	1
CC	GO:0031967	organelle envelope	1/129	22/2068	0.75937	0.967044	FOIG_02302	1
CC	GO:0031975	envelope	1/129	22/2068	0.75937	0.967044	FOIG_02302	1
CC	GO:0071944	cell periphery	1/129	23/2068	0.774542	0.967044	FOIG_12002	1
CC	GO:0012505	endomembrane system	2/129	45/2068	0.783195	0.967044	FOIG_06704/FOIG_02302	2
CC	GO:0044444	cytoplasmic part	7/129	145/2068	0.815806	0.967044	FOIG_02701/FOIG_06704/FOIG_12132/FOIG_00560/FOIG_07376/FOIG_12002/FOIG_01878	7
CC	GO:0005694	chromosome	1/129	29/2068	0.847572	0.967044	FOIG_12117	1
CC	GO:0031090	organelle membrane	1/129	30/2068	0.857216	0.967044	FOIG_12132	1
CC	GO:0044422	organelle part	6/129	138/2068	0.875274	0.967044	FOIG_05529/FOIG_06704/FOIG_12117/FOIG_12132/FOIG_06986/FOIG_02302	6
CC	GO:0044446	intracellular organelle part	6/129	138/2068	0.875274	0.967044	FOIG_05529/FOIG_06704/FOIG_12117/FOIG_12132/FOIG_06986/FOIG_02302	6
CC	GO:0005840	ribosome	2/129	56/2068	0.875277	0.967044	FOIG_00560/FOIG_07376	2
CC	GO:0005737	cytoplasm	8/129	181/2068	0.893387	0.967044	FOIG_02701/FOIG_06704/FOIG_12132/FOIG_00560/FOIG_07376/FOIG_12002/FOIG_01878/FOIG_01424	8
CC	GO:0098796	membrane protein complex	1/129	39/2068	0.920827	0.967044	FOIG_02701	1
CC	GO:1990904	ribonucleoprotein complex	2/129	72/2068	0.946849	0.967044	FOIG_00560/FOIG_07376	2
CC	GO:0043228	non-membrane-bounded organelle	3/129	103/2068	0.962563	0.967044	FOIG_12117/FOIG_00560/FOIG_07376	3
CC	GO:0043232	intracellular non-membrane-bounded organelle	3/129	103/2068	0.962563	0.967044	FOIG_12117/FOIG_00560/FOIG_07376	3
CC	GO:0032991	protein-containing complex	8/129	214/2068	0.967044	0.967044	FOIG_05529/FOIG_05032/FOIG_02701/FOIG_06986/FOIG_00560/FOIG_08678/FOIG_02302/FOIG_07376	8
MF	GO:0000287	magnesium ion binding	6/340	27/5370	0.00585742	0.892548	FOIG_02017/FOIG_16181/FOIG_13562/FOIG_12849/FOIG_06189/FOIG_11991	6
MF	GO:0003678	DNA helicase activity	3/340	10/5370	0.021622	0.892548	FOIG_03318/FOIG_03443/FOIG_12854	3
MF	GO:0046873	metal ion transmembrane transporter activity	6/340	37/5370	0.0270395	0.892548	FOIG_03591/FOIG_01784/FOIG_04185/FOIG_15310/FOIG_04807/FOIG_08058	6
MF	GO:0000155	phosphorelay sensor kinase activity	3/340	15/5370	0.0648881	0.892548	FOIG_04561/FOIG_04618/FOIG_03662	3
MF	GO:0004673	protein histidine kinase activity	3/340	15/5370	0.0648881	0.892548	FOIG_04561/FOIG_04618/FOIG_03662	3
MF	GO:0016775	phosphotransferase activity, nitrogenous group as acceptor	3/340	15/5370	0.0648881	0.892548	FOIG_04561/FOIG_04618/FOIG_03662	3
MF	GO:0022890	inorganic cation transmembrane transporter activity	7/340	58/5370	0.0716978	0.892548	FOIG_03591/FOIG_01784/FOIG_10469/FOIG_04185/FOIG_15310/FOIG_04807/FOIG_08058	7
MF	GO:0022857	transmembrane transporter activity	32/340	391/5370	0.0764996	0.892548	FOIG_06322/FOIG_04999/FOIG_06458/FOIG_14263/FOIG_10355/FOIG_03591/FOIG_01784/FOIG_15968/FOIG_07628/FOIG_10992/FOIG_10995/FOIG_11752/FOIG_13617/FOIG_05279/FOIG_10469/FOIG_15387/FOIG_05477/FOIG_13425/FOIG_09133/FOIG_04185/FOIG_16038/FOIG_10059/FOIG_15310/FOIG_04807/FOIG_08058/FOIG_04060/FOIG_09002/FOIG_16403/FOIG_01639/FOIG_14257/FOIG_13857/FOIG_08473	32
MF	GO:0004553	hydrolase activity, hydrolyzing O-glycosyl compounds	19/340	212/5370	0.0769355	0.892548	FOIG_15111/FOIG_10759/FOIG_08384/FOIG_13447/FOIG_01874/FOIG_05040/FOIG_06177/FOIG_14021/FOIG_08435/FOIG_02562/FOIG_14148/FOIG_03692/FOIG_11469/FOIG_09776/FOIG_13550/FOIG_08678/FOIG_09828/FOIG_01674/FOIG_05278	19
MF	GO:0008324	cation transmembrane transporter activity	8/340	71/5370	0.0781005	0.892548	FOIG_03591/FOIG_01784/FOIG_10469/FOIG_04185/FOIG_15310/FOIG_04807/FOIG_08058/FOIG_04060	8
MF	GO:0004871	signal transducer activity	4/340	26/5370	0.0783768	0.892548	FOIG_04561/FOIG_04618/FOIG_07183/FOIG_03662	4
MF	GO:0140097	catalytic activity, acting on DNA	4/340	26/5370	0.0783768	0.892548	FOIG_03318/FOIG_03443/FOIG_12854/FOIG_03587	4
MF	GO:0004222	metalloendopeptidase activity	3/340	17/5370	0.0884233	0.892548	FOIG_14638/FOIG_16275/FOIG_00327	3
MF	GO:0016798	hydrolase activity, acting on glycosyl bonds	19/340	217/5370	0.0918382	0.892548	FOIG_15111/FOIG_10759/FOIG_08384/FOIG_13447/FOIG_01874/FOIG_05040/FOIG_06177/FOIG_14021/FOIG_08435/FOIG_02562/FOIG_14148/FOIG_03692/FOIG_11469/FOIG_09776/FOIG_13550/FOIG_08678/FOIG_09828/FOIG_01674/FOIG_05278	19
MF	GO:0016818	hydrolase activity, acting on acid anhydrides, in phosphorus-containing anhydrides	13/340	137/5370	0.0919936	0.892548	FOIG_03318/FOIG_06518/FOIG_10995/FOIG_03480/FOIG_03443/FOIG_10693/FOIG_12854/FOIG_07183/FOIG_13004/FOIG_16038/FOIG_09002/FOIG_16403/FOIG_01578	13
MF	GO:0008289	lipid binding	3/340	18/5370	0.101348	0.892548	FOIG_10713/FOIG_02793/FOIG_12002	3
MF	GO:0016817	hydrolase activity, acting on acid anhydrides	13/340	140/5370	0.104521	0.892548	FOIG_03318/FOIG_06518/FOIG_10995/FOIG_03480/FOIG_03443/FOIG_10693/FOIG_12854/FOIG_07183/FOIG_13004/FOIG_16038/FOIG_09002/FOIG_16403/FOIG_01578	13
MF	GO:0038023	signaling receptor activity	3/340	19/5370	0.114973	0.892548	FOIG_04561/FOIG_04618/FOIG_03662	3
MF	GO:0060089	molecular transducer activity	3/340	19/5370	0.114973	0.892548	FOIG_04561/FOIG_04618/FOIG_03662	3
MF	GO:0000981	RNA polymerase II transcription factor activity, sequence-specific DNA binding	38/340	495/5370	0.118005	0.892548	FOIG_06922/FOIG_15218/FOIG_15715/FOIG_14868/FOIG_10399/FOIG_06705/FOIG_02510/FOIG_04623/FOIG_04327/FOIG_15354/FOIG_07662/FOIG_13360/FOIG_11290/FOIG_12475/FOIG_12853/FOIG_15480/FOIG_15127/FOIG_08440/FOIG_11000/FOIG_01865/FOIG_11667/FOIG_03900/FOIG_11525/FOIG_15796/FOIG_07575/FOIG_04679/FOIG_14826/FOIG_14999/FOIG_15479/FOIG_16233/FOIG_12727/FOIG_14770/FOIG_07354/FOIG_15071/FOIG_02464/FOIG_02453/FOI…	38
MF	GO:0005507	copper ion binding	4/340	30/5370	0.118346	0.892548	FOIG_14786/FOIG_10383/FOIG_14785/FOIG_07811	4
MF	GO:0017111	nucleoside-triphosphatase activity	12/340	131/5370	0.124462	0.892548	FOIG_03318/FOIG_06518/FOIG_10995/FOIG_03480/FOIG_03443/FOIG_12854/FOIG_07183/FOIG_13004/FOIG_16038/FOIG_09002/FOIG_16403/FOIG_01578	12
MF	GO:0003777	microtubule motor activity	2/340	10/5370	0.128507	0.892548	FOIG_03480/FOIG_01578	2
MF	GO:0004386	helicase activity	3/340	20/5370	0.129242	0.892548	FOIG_03318/FOIG_03443/FOIG_12854	3
MF	GO:0016462	pyrophosphatase activity	12/340	133/5370	0.134812	0.892548	FOIG_03318/FOIG_06518/FOIG_10995/FOIG_03480/FOIG_03443/FOIG_12854/FOIG_07183/FOIG_13004/FOIG_16038/FOIG_09002/FOIG_16403/FOIG_01578	12
MF	GO:0008017	microtubule binding	2/340	11/5370	0.150761	0.892548	FOIG_03480/FOIG_01578	2
MF	GO:0015297	antiporter activity	2/340	11/5370	0.150761	0.892548	FOIG_10469/FOIG_10059	2
MF	GO:0032559	adenyl ribonucleotide binding	32/340	424/5370	0.16611	0.892548	FOIG_06858/FOIG_03318/FOIG_11997/FOIG_04211/FOIG_06518/FOIG_10660/FOIG_02563/FOIG_10995/FOIG_03480/FOIG_03443/FOIG_13224/FOIG_07637/FOIG_10693/FOIG_04957/FOIG_00172/FOIG_04744/FOIG_03749/FOIG_13004/FOIG_01568/FOIG_16038/FOIG_11131/FOIG_00919/FOIG_07323/FOIG_11481/FOIG_09002/FOIG_00327/FOIG_16403/FOIG_00234/FOIG_03662/FOIG_01578/FOIG_01878/FOIG_01424	32
MF	GO:0030554	adenyl nucleotide binding	32/340	426/5370	0.172951	0.892548	FOIG_06858/FOIG_03318/FOIG_11997/FOIG_04211/FOIG_06518/FOIG_10660/FOIG_02563/FOIG_10995/FOIG_03480/FOIG_03443/FOIG_13224/FOIG_07637/FOIG_10693/FOIG_04957/FOIG_00172/FOIG_04744/FOIG_03749/FOIG_13004/FOIG_01568/FOIG_16038/FOIG_11131/FOIG_00919/FOIG_07323/FOIG_11481/FOIG_09002/FOIG_00327/FOIG_16403/FOIG_00234/FOIG_03662/FOIG_01578/FOIG_01878/FOIG_01424	32
MF	GO:0003774	motor activity	2/340	12/5370	0.173697	0.892548	FOIG_03480/FOIG_01578	2
MF	GO:0030151	molybdenum ion binding	2/340	12/5370	0.173697	0.892548	FOIG_04432/FOIG_02621	2
MF	GO:0008092	cytoskeletal protein binding	3/340	23/5370	0.17534	0.892548	FOIG_00895/FOIG_03480/FOIG_01578	3
MF	GO:0005215	transporter activity	32/340	429/5370	0.183503	0.892548	FOIG_06322/FOIG_04999/FOIG_06458/FOIG_14263/FOIG_10355/FOIG_03591/FOIG_01784/FOIG_15968/FOIG_07628/FOIG_10992/FOIG_10995/FOIG_11752/FOIG_13617/FOIG_05279/FOIG_10469/FOIG_15387/FOIG_05477/FOIG_13425/FOIG_09133/FOIG_04185/FOIG_16038/FOIG_10059/FOIG_15310/FOIG_04807/FOIG_08058/FOIG_04060/FOIG_09002/FOIG_16403/FOIG_01639/FOIG_14257/FOIG_13857/FOIG_08473	32
MF	GO:0005524	ATP binding	31/340	416/5370	0.189735	0.892548	FOIG_06858/FOIG_03318/FOIG_11997/FOIG_04211/FOIG_06518/FOIG_10660/FOIG_02563/FOIG_10995/FOIG_03480/FOIG_03443/FOIG_13224/FOIG_07637/FOIG_10693/FOIG_04957/FOIG_00172/FOIG_04744/FOIG_03749/FOIG_13004/FOIG_01568/FOIG_16038/FOIG_11131/FOIG_00919/FOIG_07323/FOIG_09002/FOIG_00327/FOIG_16403/FOIG_00234/FOIG_03662/FOIG_01578/FOIG_01878/FOIG_01424	31
MF	GO:0015631	tubulin binding	2/340	13/5370	0.197139	0.892548	FOIG_03480/FOIG_01578	2
MF	GO:0015075	ion transmembrane transporter activity	12/340	145/5370	0.206101	0.892548	FOIG_06322/FOIG_03591/FOIG_01784/FOIG_10992/FOIG_13617/FOIG_10469/FOIG_05477/FOIG_04185/FOIG_15310/FOIG_04807/FOIG_08058/FOIG_04060	12
MF	GO:0051537	2 iron, 2 sulfur cluster binding	2/340	14/5370	0.220933	0.892548	FOIG_02194/FOIG_15807	2
MF	GO:0016772	transferase activity, transferring phosphorus-containing groups	16/340	205/5370	0.224977	0.892548	FOIG_04561/FOIG_02017/FOIG_06858/FOIG_11997/FOIG_12849/FOIG_04618/FOIG_06189/FOIG_13224/FOIG_04744/FOIG_03587/FOIG_11131/FOIG_00746/FOIG_07323/FOIG_00234/FOIG_03662/FOIG_06933	16
MF	GO:0010181	FMN binding	5/340	52/5370	0.230966	0.892548	FOIG_09922/FOIG_11218/FOIG_05338/FOIG_15516/FOIG_11845	5
MF	GO:0004518	nuclease activity	4/340	39/5370	0.231567	0.892548	FOIG_10377/FOIG_03047/FOIG_03587/FOIG_02141	4
MF	GO:0004672	protein kinase activity	10/340	121/5370	0.235096	0.892548	FOIG_04561/FOIG_06858/FOIG_11997/FOIG_04618/FOIG_13224/FOIG_04744/FOIG_11131/FOIG_07323/FOIG_00234/FOIG_03662	10
MF	GO:0003899	DNA-directed 5'-3' RNA polymerase activity	2/340	15/5370	0.24494	0.892548	FOIG_00746/FOIG_06933	2
MF	GO:0005543	phospholipid binding	2/340	15/5370	0.24494	0.892548	FOIG_02793/FOIG_12002	2
MF	GO:0016758	transferase activity, transferring hexosyl groups	4/340	40/5370	0.245541	0.892548	FOIG_12508/FOIG_04622/FOIG_13622/FOIG_07229	4
MF	GO:0017076	purine nucleotide binding	35/340	492/5370	0.253399	0.892548	FOIG_06858/FOIG_03318/FOIG_11997/FOIG_04211/FOIG_06518/FOIG_10660/FOIG_02563/FOIG_10995/FOIG_03775/FOIG_03480/FOIG_03443/FOIG_13224/FOIG_07637/FOIG_10693/FOIG_04957/FOIG_00172/FOIG_07183/FOIG_04744/FOIG_03749/FOIG_13004/FOIG_01568/FOIG_16038/FOIG_11131/FOIG_00919/FOIG_06209/FOIG_07323/FOIG_11481/FOIG_09002/FOIG_00327/FOIG_16403/FOIG_00234/FOIG_03662/FOIG_01578/FOIG_01878/FOIG_01424	35
MF	GO:0051287	NAD binding	4/340	41/5370	0.259696	0.892548	FOIG_05895/FOIG_06709/FOIG_05171/FOIG_13240	4
MF	GO:0032555	purine ribonucleotide binding	34/340	484/5370	0.282733	0.892548	FOIG_06858/FOIG_03318/FOIG_11997/FOIG_04211/FOIG_06518/FOIG_10660/FOIG_02563/FOIG_10995/FOIG_03775/FOIG_03480/FOIG_03443/FOIG_13224/FOIG_07637/FOIG_10693/FOIG_04957/FOIG_00172/FOIG_04744/FOIG_03749/FOIG_13004/FOIG_01568/FOIG_16038/FOIG_11131/FOIG_00919/FOIG_06209/FOIG_07323/FOIG_11481/FOIG_09002/FOIG_00327/FOIG_16403/FOIG_00234/FOIG_03662/FOIG_01578/FOIG_01878/FOIG_01424	34
MF	GO:0008144	drug binding	35/340	500/5370	0.286366	0.892548	FOIG_06858/FOIG_00675/FOIG_03318/FOIG_11997/FOIG_04211/FOIG_06518/FOIG_10660/FOIG_02563/FOIG_00220/FOIG_04432/FOIG_10995/FOIG_03480/FOIG_03443/FOIG_13224/FOIG_07637/FOIG_00398/FOIG_10693/FOIG_04957/FOIG_00172/FOIG_04744/FOIG_03749/FOIG_13004/FOIG_01568/FOIG_16038/FOIG_11131/FOIG_00919/FOIG_07323/FOIG_09002/FOIG_00327/FOIG_16403/FOIG_00234/FOIG_03662/FOIG_01578/FOIG_01878/FOIG_01424	35
MF	GO:0034062	5'-3' RNA polymerase activity	2/340	17/5370	0.29312	0.892548	FOIG_00746/FOIG_06933	2
MF	GO:0097747	RNA polymerase activity	2/340	17/5370	0.29312	0.892548	FOIG_00746/FOIG_06933	2
MF	GO:0008237	metallopeptidase activity	3/340	30/5370	0.294996	0.892548	FOIG_14638/FOIG_16275/FOIG_00327	3
MF	GO:0035639	purine ribonucleoside triphosphate binding	33/340	476/5370	0.314172	0.892548	FOIG_06858/FOIG_03318/FOIG_11997/FOIG_04211/FOIG_06518/FOIG_10660/FOIG_02563/FOIG_10995/FOIG_03775/FOIG_03480/FOIG_03443/FOIG_13224/FOIG_07637/FOIG_10693/FOIG_04957/FOIG_00172/FOIG_04744/FOIG_03749/FOIG_13004/FOIG_01568/FOIG_16038/FOIG_11131/FOIG_00919/FOIG_06209/FOIG_07323/FOIG_09002/FOIG_00327/FOIG_16403/FOIG_00234/FOIG_03662/FOIG_01578/FOIG_01878/FOIG_01424	33
MF	GO:0015291	secondary active transmembrane transporter activity	2/340	18/5370	0.317091	0.892548	FOIG_10469/FOIG_10059	2
MF	GO:0016846	carbon-sulfur lyase activity	2/340	18/5370	0.317091	0.892548	FOIG_15480/FOIG_07852	2
MF	GO:0005506	iron ion binding	13/340	176/5370	0.322128	0.892548	FOIG_11685/FOIG_14882/FOIG_14216/FOIG_11436/FOIG_15547/FOIG_14718/FOIG_11261/FOIG_15807/FOIG_09009/FOIG_04554/FOIG_15825/FOIG_07501/FOIG_10187	13
MF	GO:0015318	inorganic molecular entity transmembrane transporter activity	10/340	132/5370	0.32464	0.892548	FOIG_06322/FOIG_03591/FOIG_01784/FOIG_10992/FOIG_13617/FOIG_10469/FOIG_04185/FOIG_15310/FOIG_04807/FOIG_08058	10
MF	GO:0003677	DNA binding	32/340	464/5370	0.328966	0.892548	FOIG_06922/FOIG_06705/FOIG_04844/FOIG_13360/FOIG_11290/FOIG_12475/FOIG_14894/FOIG_02563/FOIG_15127/FOIG_08440/FOIG_03047/FOIG_11667/FOIG_03900/FOIG_13566/FOIG_11525/FOIG_07575/FOIG_12854/FOIG_04679/FOIG_14999/FOIG_15479/FOIG_14899/FOIG_03587/FOIG_02141/FOIG_07528/FOIG_10079/FOIG_06933/FOIG_15071/FOIG_02464/FOIG_02453/FOIG_14285/FOIG_13354/FOIG_02074	32
MF	GO:0016887	ATPase activity	7/340	89/5370	0.332716	0.892548	FOIG_06518/FOIG_10995/FOIG_12854/FOIG_13004/FOIG_16038/FOIG_09002/FOIG_16403	7
MF	GO:0016835	carbon-oxygen lyase activity	3/340	33/5370	0.348234	0.892548	FOIG_13562/FOIG_09356/FOIG_14254	3
MF	GO:0016829	lyase activity	9/340	121/5370	0.357982	0.892548	FOIG_13562/FOIG_09356/FOIG_00220/FOIG_15480/FOIG_14254/FOIG_05039/FOIG_02075/FOIG_07852/FOIG_12832	9
MF	GO:0008168	methyltransferase activity	6/340	77/5370	0.361118	0.892548	FOIG_07296/FOIG_09006/FOIG_08051/FOIG_10626/FOIG_09937/FOIG_06941	6
MF	GO:0140098	catalytic activity, acting on RNA	6/340	77/5370	0.361118	0.892548	FOIG_10377/FOIG_07296/FOIG_01568/FOIG_00746/FOIG_06933/FOIG_01424	6
MF	GO:0051536	iron-sulfur cluster binding	3/340	34/5370	0.365933	0.892548	FOIG_02194/FOIG_15807/FOIG_11845	3
MF	GO:0051540	metal cluster binding	3/340	34/5370	0.365933	0.892548	FOIG_02194/FOIG_15807/FOIG_11845	3
MF	GO:0016779	nucleotidyltransferase activity	3/340	35/5370	0.38355	0.892548	FOIG_03587/FOIG_00746/FOIG_06933	3
MF	GO:0016853	isomerase activity	3/340	35/5370	0.38355	0.892548	FOIG_06350/FOIG_14553/FOIG_01202	3
MF	GO:0051213	dioxygenase activity	3/340	35/5370	0.38355	0.892548	FOIG_15547/FOIG_13865/FOIG_15807	3
MF	GO:0020037	heme binding	12/340	170/5370	0.390938	0.892548	FOIG_02194/FOIG_11685/FOIG_14882/FOIG_14216/FOIG_11436/FOIG_14718/FOIG_11261/FOIG_09009/FOIG_04554/FOIG_15825/FOIG_07501/FOIG_10187	12
MF	GO:0046906	tetrapyrrole binding	12/340	170/5370	0.390938	0.892548	FOIG_02194/FOIG_11685/FOIG_14882/FOIG_14216/FOIG_11436/FOIG_14718/FOIG_11261/FOIG_09009/FOIG_04554/FOIG_15825/FOIG_07501/FOIG_10187	12
MF	GO:0004175	endopeptidase activity	6/340	80/5370	0.395792	0.892548	FOIG_05032/FOIG_00224/FOIG_02016/FOIG_14638/FOIG_16275/FOIG_00327	6
MF	GO:0022804	active transmembrane transporter activity	6/340	80/5370	0.395792	0.892548	FOIG_10995/FOIG_10469/FOIG_16038/FOIG_10059/FOIG_09002/FOIG_16403	6
MF	GO:0140096	catalytic activity, acting on a protein	21/340	310/5370	0.405506	0.892548	FOIG_04561/FOIG_06858/FOIG_11997/FOIG_03501/FOIG_05032/FOIG_04618/FOIG_00224/FOIG_02016/FOIG_13224/FOIG_14638/FOIG_04744/FOIG_11131/FOIG_02798/FOIG_07323/FOIG_02783/FOIG_16275/FOIG_03124/FOIG_10626/FOIG_00327/FOIG_00234/FOIG_03662	21
MF	GO:0008234	cysteine-type peptidase activity	2/340	22/5370	0.410381	0.892548	FOIG_00224/FOIG_02783	2
MF	GO:0016741	transferase activity, transferring one-carbon groups	6/340	83/5370	0.430397	0.892548	FOIG_07296/FOIG_09006/FOIG_08051/FOIG_10626/FOIG_09937/FOIG_06941	6
MF	GO:0016705	oxidoreductase activity, acting on paired donors, with incorporation or reduction of molecular oxygen	12/340	176/5370	0.438528	0.892548	FOIG_11685/FOIG_14882/FOIG_14216/FOIG_11436/FOIG_14718/FOIG_11261/FOIG_15807/FOIG_09009/FOIG_04554/FOIG_15825/FOIG_07501/FOIG_10187	12
MF	GO:0016301	kinase activity	10/340	147/5370	0.454754	0.892548	FOIG_04561/FOIG_06858/FOIG_11997/FOIG_04618/FOIG_13224/FOIG_04744/FOIG_11131/FOIG_07323/FOIG_00234/FOIG_03662	10
MF	GO:0042623	ATPase activity, coupled	5/340	70/5370	0.458107	0.892548	FOIG_10995/FOIG_12854/FOIG_16038/FOIG_09002/FOIG_16403	5
MF	GO:0004527	exonuclease activity	1/340	10/5370	0.480374	0.892548	FOIG_03587	1
MF	GO:0008374	O-acyltransferase activity	1/340	10/5370	0.480374	0.892548	FOIG_12791	1
MF	GO:0008757	S-adenosylmethionine-dependent methyltransferase activity	1/340	10/5370	0.480374	0.892548	FOIG_10626	1
MF	GO:0016667	oxidoreductase activity, acting on a sulfur group of donors	1/340	10/5370	0.480374	0.892548	FOIG_05031	1
MF	GO:0035091	phosphatidylinositol binding	1/340	10/5370	0.480374	0.892548	FOIG_02793	1
MF	GO:0016773	phosphotransferase activity, alcohol group as acceptor	10/340	150/5370	0.480739	0.892548	FOIG_04561/FOIG_06858/FOIG_11997/FOIG_04618/FOIG_13224/FOIG_04744/FOIG_11131/FOIG_07323/FOIG_00234/FOIG_03662	10
MF	GO:0004721	phosphoprotein phosphatase activity	1/340	11/5370	0.513336	0.892548	FOIG_03124	1
MF	GO:0005085	guanyl-nucleotide exchange factor activity	1/340	11/5370	0.513336	0.892548	FOIG_15891	1
MF	GO:0008375	acetylglucosaminyltransferase activity	1/340	11/5370	0.513336	0.892548	FOIG_07229	1
MF	GO:0044877	protein-containing complex binding	1/340	11/5370	0.513336	0.892548	FOIG_07183	1
MF	GO:0015077	monovalent inorganic cation transmembrane transporter activity	2/340	27/5370	0.517402	0.892548	FOIG_01784/FOIG_10469	2
MF	GO:0016702	oxidoreductase activity, acting on single donors with incorporation of molecular oxygen, incorporation of two atoms of oxygen	2/340	27/5370	0.517402	0.892548	FOIG_15547/FOIG_13865	2
MF	GO:0016791	phosphatase activity	2/340	27/5370	0.517402	0.892548	FOIG_11991/FOIG_03124	2
MF	GO:0016757	transferase activity, transferring glycosyl groups	4/340	60/5370	0.532518	0.892548	FOIG_12508/FOIG_04622/FOIG_13622/FOIG_07229	4
MF	GO:0004521	endoribonuclease activity	1/340	12/5370	0.544212	0.892548	FOIG_10377	1
MF	GO:0004650	polygalacturonase activity	1/340	12/5370	0.544212	0.892548	FOIG_02562	1
MF	GO:0017016	Ras GTPase binding	1/340	12/5370	0.544212	0.892548	FOIG_15891	1
MF	GO:0031267	small GTPase binding	1/340	12/5370	0.544212	0.892548	FOIG_15891	1
MF	GO:0015399	primary active transmembrane transporter activity	4/340	62/5370	0.558911	0.892548	FOIG_10995/FOIG_16038/FOIG_09002/FOIG_16403	4
MF	GO:0015405	P-P-bond-hydrolysis-driven transmembrane transporter activity	4/340	62/5370	0.558911	0.892548	FOIG_10995/FOIG_16038/FOIG_09002/FOIG_16403	4
MF	GO:0042626	ATPase activity, coupled to transmembrane movement of substances	4/340	62/5370	0.558911	0.892548	FOIG_10995/FOIG_16038/FOIG_09002/FOIG_16403	4
MF	GO:0043492	ATPase activity, coupled to movement of substances	4/340	62/5370	0.558911	0.892548	FOIG_10995/FOIG_16038/FOIG_09002/FOIG_16403	4
MF	GO:0001076	transcription factor activity, RNA polymerase II transcription factor binding	1/340	13/5370	0.573135	0.892548	FOIG_05529	1
MF	GO:0001104	RNA polymerase II transcription cofactor activity	1/340	13/5370	0.573135	0.892548	FOIG_05529	1
MF	GO:0004620	phospholipase activity	1/340	13/5370	0.573135	0.892548	FOIG_10011	1
MF	GO:0008194	UDP-glycosyltransferase activity	1/340	13/5370	0.573135	0.892548	FOIG_07229	1
MF	GO:0008483	transaminase activity	1/340	13/5370	0.573135	0.892548	FOIG_00675	1
MF	GO:0016769	transferase activity, transferring nitrogenous groups	1/340	13/5370	0.573135	0.892548	FOIG_00675	1
MF	GO:0019783	ubiquitin-like protein-specific protease activity	1/340	13/5370	0.573135	0.892548	FOIG_02783	1
MF	GO:0036459	thiol-dependent ubiquitinyl hydrolase activity	1/340	13/5370	0.573135	0.892548	FOIG_02783	1
MF	GO:0101005	ubiquitinyl hydrolase activity	1/340	13/5370	0.573135	0.892548	FOIG_02783	1
MF	GO:0004812	aminoacyl-tRNA ligase activity	2/340	31/5370	0.593244	0.892548	FOIG_01568/FOIG_01424	2
MF	GO:0016627	oxidoreductase activity, acting on the CH-CH group of donors	2/340	31/5370	0.593244	0.892548	FOIG_12289/FOIG_16101	2
MF	GO:0016875	ligase activity, forming carbon-oxygen bonds	2/340	31/5370	0.593244	0.892548	FOIG_01568/FOIG_01424	2
MF	GO:0000988	transcription factor activity, protein binding	1/340	14/5370	0.600227	0.892548	FOIG_05529	1
MF	GO:0000989	transcription factor activity, transcription factor binding	1/340	14/5370	0.600227	0.892548	FOIG_05529	1
MF	GO:0003712	transcription cofactor activity	1/340	14/5370	0.600227	0.892548	FOIG_05529	1
MF	GO:0003924	GTPase activity	1/340	14/5370	0.600227	0.892548	FOIG_07183	1
MF	GO:0030248	cellulose binding	1/340	14/5370	0.600227	0.892548	FOIG_13447	1
MF	GO:0016701	oxidoreductase activity, acting on single donors with incorporation of molecular oxygen	2/340	32/5370	0.610761	0.892548	FOIG_15547/FOIG_13865	2
MF	GO:0030170	pyridoxal phosphate binding	4/340	67/5370	0.621189	0.892548	FOIG_00675/FOIG_00220/FOIG_04432/FOIG_00398	4
MF	GO:0070279	vitamin B6 binding	4/340	67/5370	0.621189	0.892548	FOIG_00675/FOIG_00220/FOIG_04432/FOIG_00398	4
MF	GO:0019842	vitamin binding	5/340	84/5370	0.622236	0.892548	FOIG_00675/FOIG_16181/FOIG_00220/FOIG_04432/FOIG_00398	5
MF	GO:0052689	carboxylic ester hydrolase activity	1/340	15/5370	0.625605	0.892548	FOIG_01568	1
MF	GO:0016614	oxidoreductase activity, acting on CH-OH group of donors	10/340	168/5370	0.62801	0.892548	FOIG_16294/FOIG_09339/FOIG_06709/FOIG_02208/FOIG_13240/FOIG_12294/FOIG_13767/FOIG_08075/FOIG_14513/FOIG_12751	10
MF	GO:0001871	pattern binding	1/340	16/5370	0.649376	0.892548	FOIG_13447	1
MF	GO:0030247	polysaccharide binding	1/340	16/5370	0.649376	0.892548	FOIG_13447	1
MF	GO:0030976	thiamine pyrophosphate binding	1/340	16/5370	0.649376	0.892548	FOIG_16181	1
MF	GO:0050662	coenzyme binding	26/340	434/5370	0.65004	0.892548	FOIG_00675/FOIG_16181/FOIG_04960/FOIG_13096/FOIG_09922/FOIG_12289/FOIG_05895/FOIG_11218/FOIG_00220/FOIG_04432/FOIG_16294/FOIG_16405/FOIG_09339/FOIG_05338/FOIG_00398/FOIG_06709/FOIG_14949/FOIG_05171/FOIG_15516/FOIG_02208/FOIG_11216/FOIG_15364/FOIG_13240/FOIG_13767/FOIG_11845/FOIG_12751	26
MF	GO:0016788	hydrolase activity, acting on ester bonds	9/340	155/5370	0.655867	0.892548	FOIG_10377/FOIG_03047/FOIG_11991/FOIG_03587/FOIG_02141/FOIG_01568/FOIG_15827/FOIG_03124/FOIG_10011	9
MF	GO:0070011	peptidase activity, acting on L-amino acid peptides	9/340	155/5370	0.655867	0.892548	FOIG_03501/FOIG_05032/FOIG_00224/FOIG_02016/FOIG_14638/FOIG_02798/FOIG_02783/FOIG_16275/FOIG_00327	9
MF	GO:0004177	aminopeptidase activity	1/340	17/5370	0.671642	0.892548	FOIG_03501	1
MF	GO:0004519	endonuclease activity	1/340	17/5370	0.671642	0.892548	FOIG_10377	1
MF	GO:0004540	ribonuclease activity	1/340	17/5370	0.671642	0.892548	FOIG_10377	1
MF	GO:0051020	GTPase binding	1/340	17/5370	0.671642	0.892548	FOIG_15891	1
MF	GO:0008233	peptidase activity	9/340	158/5370	0.678357	0.892548	FOIG_03501/FOIG_05032/FOIG_00224/FOIG_02016/FOIG_14638/FOIG_02798/FOIG_02783/FOIG_16275/FOIG_00327	9
MF	GO:0003723	RNA binding	4/340	73/5370	0.688224	0.892548	FOIG_10377/FOIG_07296/FOIG_01064/FOIG_11951	4
MF	GO:0030246	carbohydrate binding	2/340	37/5370	0.689736	0.892548	FOIG_13447/FOIG_08678	2
MF	GO:0016298	lipase activity	1/340	18/5370	0.692498	0.892548	FOIG_10011	1
MF	GO:0005342	organic acid transmembrane transporter activity	3/340	56/5370	0.698109	0.892548	FOIG_06322/FOIG_10992/FOIG_13617	3
MF	GO:0015171	amino acid transmembrane transporter activity	3/340	56/5370	0.698109	0.892548	FOIG_06322/FOIG_10992/FOIG_13617	3
MF	GO:0046943	carboxylic acid transmembrane transporter activity	3/340	56/5370	0.698109	0.892548	FOIG_06322/FOIG_10992/FOIG_13617	3
MF	GO:0008514	organic anion transmembrane transporter activity	3/340	57/5370	0.709585	0.892548	FOIG_06322/FOIG_10992/FOIG_13617	3
MF	GO:0042578	phosphoric ester hydrolase activity	3/340	57/5370	0.709585	0.892548	FOIG_11991/FOIG_03124/FOIG_10011	3
MF	GO:1901681	sulfur compound binding	1/340	19/5370	0.712033	0.892548	FOIG_16181	1
MF	GO:0016836	hydro-lyase activity	1/340	20/5370	0.73033	0.909082	FOIG_09356	1
MF	GO:0015078	proton transmembrane transporter activity	1/340	22/5370	0.76352	0.920679	FOIG_10469	1
MF	GO:0016879	ligase activity, forming carbon-nitrogen bonds	1/340	22/5370	0.76352	0.920679	FOIG_04224	1
MF	GO:0016616	oxidoreductase activity, acting on the CH-OH group of donors, NAD or NADP as acceptor	4/340	81/5370	0.763914	0.920679	FOIG_06709/FOIG_13240/FOIG_12294/FOIG_08075	4
MF	GO:0140101	catalytic activity, acting on a tRNA	2/340	43/5370	0.766615	0.920679	FOIG_01568/FOIG_01424	2
MF	GO:0071949	FAD binding	4/340	82/5370	0.77229	0.920679	FOIG_13096/FOIG_16405/FOIG_11216/FOIG_15364	4
MF	GO:0005509	calcium ion binding	1/340	23/5370	0.778554	0.920679	FOIG_08182	1
MF	GO:0016831	carboxy-lyase activity	1/340	24/5370	0.792635	0.920679	FOIG_00220	1
MF	GO:0016874	ligase activity	3/340	66/5370	0.798163	0.920679	FOIG_04224/FOIG_01568/FOIG_01424	3
MF	GO:0019001	guanyl nucleotide binding	3/340	66/5370	0.798163	0.920679	FOIG_03775/FOIG_07183/FOIG_06209	3
MF	GO:0046983	protein dimerization activity	2/340	46/5370	0.798466	0.920679	FOIG_09730/FOIG_15689	2
MF	GO:0008171	O-methyltransferase activity	1/340	25/5370	0.805823	0.920679	FOIG_09937	1
MF	GO:0019899	enzyme binding	1/340	25/5370	0.805823	0.920679	FOIG_15891	1
MF	GO:0016746	transferase activity, transferring acyl groups	6/340	124/5370	0.806887	0.920679	FOIG_08505/FOIG_04003/FOIG_12791/FOIG_04747/FOIG_03617/FOIG_11222	6
MF	GO:0016747	transferase activity, transferring acyl groups other than amino-acyl groups	5/340	107/5370	0.81723	0.926267	FOIG_08505/FOIG_04003/FOIG_12791/FOIG_04747/FOIG_11222	5
MF	GO:0008509	anion transmembrane transporter activity	3/340	69/5370	0.822192	0.926267	FOIG_06322/FOIG_10992/FOIG_13617	3
MF	GO:0008081	phosphoric diester hydrolase activity	1/340	27/5370	0.829743	0.928895	FOIG_10011	1
MF	GO:0098772	molecular function regulator	1/340	28/5370	0.840577	0.932836	FOIG_15891	1
MF	GO:0016407	acetyltransferase activity	3/340	72/5370	0.843745	0.932836	FOIG_08505/FOIG_12791/FOIG_04747	3
MF	GO:0050660	flavin adenine dinucleotide binding	10/340	211/5370	0.86997	0.937641	FOIG_13096/FOIG_12289/FOIG_16294/FOIG_16405/FOIG_09339/FOIG_02208/FOIG_11216/FOIG_15364/FOIG_13767/FOIG_12751	10
MF	GO:0003735	structural constituent of ribosome	2/340	56/5370	0.878533	0.937641	FOIG_00560/FOIG_07376	2
MF	GO:0008080	N-acetyltransferase activity	2/340	56/5370	0.878533	0.937641	FOIG_08505/FOIG_04747	2
MF	GO:0016410	N-acyltransferase activity	2/340	57/5370	0.884677	0.937641	FOIG_08505/FOIG_04747	2
MF	GO:0016830	carbon-carbon lyase activity	1/340	33/5370	0.885266	0.937641	FOIG_00220	1
MF	GO:0001883	purine nucleoside binding	2/340	60/5370	0.901425	0.937641	FOIG_03775/FOIG_06209	2
MF	GO:0005525	GTP binding	2/340	60/5370	0.901425	0.937641	FOIG_03775/FOIG_06209	2
MF	GO:0032549	ribonucleoside binding	2/340	60/5370	0.901425	0.937641	FOIG_03775/FOIG_06209	2
MF	GO:0032550	purine ribonucleoside binding	2/340	60/5370	0.901425	0.937641	FOIG_03775/FOIG_06209	2
MF	GO:0032561	guanyl ribonucleotide binding	2/340	60/5370	0.901425	0.937641	FOIG_03775/FOIG_06209	2
MF	GO:0001882	nucleoside binding	2/340	61/5370	0.906485	0.937641	FOIG_03775/FOIG_06209	2
MF	GO:0005198	structural molecule activity	2/340	62/5370	0.911302	0.937641	FOIG_00560/FOIG_07376	2
MF	GO:0016209	antioxidant activity	1/340	40/5370	0.927646	0.942855	FOIG_06475	1
MF	GO:0016810	hydrolase activity, acting on carbon-nitrogen (but not peptide) bonds	2/340	66/5370	0.928341	0.942855	FOIG_11210/FOIG_15625	2
MF	GO:0008238	exopeptidase activity	1/340	41/5370	0.932261	0.942855	FOIG_03501	1
MF	GO:0008236	serine-type peptidase activity	1/340	68/5370	0.988629	0.988629	FOIG_02798	1
MF	GO:0017171	serine hydrolase activity	1/340	68/5370	0.988629	0.988629	FOIG_02798	1
